# Supplementary material for: Myocardial Infarction with Non-Obstructive Coronary Artery Disease: The Labyrinth of Investigations. Case Report and Review of the Literature
Source: Life (Basel). 2021 Nov 4;11(11):1181. doi: 10.3390/life11111181 (PMC8625312; doi:10.3390/life11111181)
Supplement: Supplementary file 1 [file life-11-01181-s001.zip]

Archive with 8 entries (8 files):
- Video S1.wmv
- Video S2.wmv
- Video S3.wmv
- Video S4.wmv
- Video S5.wmv
- Video S6.wmv
- Video S7.mp4
- Video S8.mp4
